# Supplementary material for: Microbiological Characteristics and Pathogenesis of Klebsiella pneumoniae Isolated from Hainan Black Goat
Source: Vet Sci. 2022 Aug 31;9(9):471. doi: 10.3390/vetsci9090471 (PMC9501091; doi:10.3390/vetsci9090471)
Supplement: Supplementary file 1 [file vetsci-09-00471-s001.zip]

Archive with 1 entries (1 files):
- vetsci-1876489-supplementary.pdf
